# Supplementary material for: Differential Extraction and Preliminary Identification of Polyphenols from Ugni candollei (White Murta) Berries
Source: Antioxidants (Basel). 2024 May 21;13(6):623. doi: 10.3390/antiox13060623 (PMC11200422; doi:10.3390/antiox13060623)
Supplement: Supplementary file 1 [file antioxidants-13-00623-s001.zip]

Archive with 1 entries (1 files):
- antioxidants-2988618-supplementary.pdf
